# Supplementary material for: Trifluoromethylcinnamanilide Michael Acceptors for Treatment of Resistant Bacterial Infections
Source: Int J Mol Sci. 2022 Dec 1;23(23):15090. doi: 10.3390/ijms232315090 (PMC9737391; doi:10.3390/ijms232315090)
Supplement: Supplementary file 1 [file ijms-23-15090-s001.zip]

Archive with 1 entries (1 files):
- ijms-2035571-supplementary.pdf
